# Supplementary material for: Comparative genomic and transcriptomic analyses of trans-kingdom pathogen Fusarium solani species complex reveal degrees of compartmentalization
Source: BMC Biol. 2022 Oct 20;20:236. doi: 10.1186/s12915-022-01436-7 (PMC9583462; doi:10.1186/s12915-022-01436-7)
Supplement: Supplementary file 1 — Additional file 1: Table S1. Read summary of genome assemblies from each sequencing platform. Table S2. Fusarium genomes and an outrgroup genome used in the phylogenomic analysis and comparative studies. Table S3. Scaffold assembly completeness. Table S4. FSSC genome assemblies used to compare N90. Table S5. Number of genes with predicted signal peptide and effector using SignalP and EffectorP, respectively. Table S6. Number of genes with predicted carbohydrate-active enzymes (CAZymes) and its categories using dbCAN2. Table S7. Number of secondary metabolites biosynthetic gene cluster detected via antiSMASH. Table S8. Type and presence of secondary metabolite products in each FSSC genomes predicted via antiSMASH. Table S9. Fusarium solani species complex (FSSC) sequences used in multi-locus sequence typing (MLST) phylogenetic tree in Fig. S2. Table S10. Structural features of FSSC genome assemblies. Table S11. Gene number and proportion of effector, carbohydrate active enzymes and secondary metabolite gene cluster in each FSSC chromosome. Table S12. Average number of genes predicted to encode for effector, carbohydrate-active enzymes (CAZYmes) and secondary metabolite biosynthetic gene clusters (SMBGCs) of FSSC genomes by chromosome types. Table S13. Multiple mean comparisons of methylation levels among the chromosome type and genome features in F. falciforme Fu3. Table S14. Top 50 enriched biological processes of FSSC pathogen F. falciforme Fu3 and F. keratoplasticum Fu6 during P. sinensis host infection. Table S15. Subset of differentially expressed and upregulated genes of F. falciforme Fu3 during P. sinensis host infection previously known to associate with plant host infection. Table S16. Subset of differentially expressed and upregulated genes of F. keratoplasticum Fu6 during P. sinensis host infection previously known to associate with plant host infection. Table S17. Selected enriched biological processes of co-upregulated genes of F. falciforme Fu3 and F. k [file 12915_2022_1436_MOESM1_ESM.xlsx]

## Sheet: S1 Genome coverage
Table S1: Read summary of genome assemblies from each sequencing platform. Genome coverage was calculated based on median coverage in 10kb window.
Species	Strain	Read type	Read length	Number of runs	Basecalling method	Library size (bp)	Number of reads	Coverage
F. falciforme	Fu3	Nanopore	1000-280,335	2	guppy v3.2.4	6681985122	879682	107.93
		Illumina	150bp PE	1	-	3991072242	26430942	79.55
F. keratoplasticum	Fu6	Nanopore	172-175,973	3	albacore 2.2.7	2923865869	399938	51.71
		Illumina	150bp PE	1	-	5723769458	37905758	51.39
F. keratoplasticum	LHS11	Nanopore	1000-460088	1	guppy v3.2.4	7272748077	500842	137.44
		Illumina	150bp PE	1	-	2627249604	17399004	35.39
Fusarium sp. FSSC12	LHS14	Nanopore	1,000-243,742	1	guppy v3.2.4	8841392932	1160307	118.02
		Illumina	150bp PE	1	-	2338036284	15483684	29.58
Fusarium sp.	Ph1	Nanopore	1,000-176316	1	guppy v4.0.11	9825360402	795746	192.88
		Illumina	150bp PE	1	-	3688415400	24589436	55.03
F. vanettenii	Fs6	Nanopore	1,000-210,975	1	guppy v4.0.11	10504078463	664915	119.71
		Illumina	150bp PE	1	-	3140460300	20936402	43.13

## Sheet: S2 Genome stats
Table S2: Fusarium genomes and an outrgroup genome used in the phylogenomic analysis and comparative studies.
Species complex	Species	Strain	Assembly name	Genome size	No. of scaffolds	N50	L50	No. of genes	Isolation source	Isolate origin	Literature reference	Sequence source
Fusarium solani	F. keratoplasticum	Fu6	Fu6	49462855	25	4213465	5	14935	Hawksbill sea turtle (Eretmochelys imbricata) egg	Padang Kemunting Turtle Hatchery, Melaka, Malaysia	NA	This study
	F. keratoplasticum	LHS11	LHS11	53490075	26	3498532	6	15051	Harbour seal (Phoca vitulina)	Farglory Ocean Park, Hualien, Taiwan	NA	This study
	F. falciforme	Fu3	Fu3	53563088	14	3875999	6	15137	Hawksbill sea turtle (Eretmochelys imbricata) egg	Padang Kemunting Turtle Hatchery, Melaka, Malaysia	NA	This study
	Fusarium sp.	Ph1	Ph1	51460811	24	3225437	7	15493	Orchid (Phalaenopsis sp.)	South Dist., Taichung, Taiwan	NA	This study
	Fusarium sp. FSSC12	LHS14	LHS14	56318919	35	3818207	6	15937	Roughtail stingray (Bathytoshia centroura)	Farglory Ocean Park, Hualien, Taiwan	NA	This study
	F. vanettenii	Fs6	Fs6	72919014	40	3359130	9	18862	Pea (Pisum sativum)	Fushing, Changhua, Taiwan	Chung et al. 2011	This study
	F. vanettenii	mpVI 77-13-4	Necha2.v2	51286497	209	1255602	10	15708	Pea x soil cross	USA	Coleman et al., 2009	NCBI
	F. solani	FSSC5; MPI-SDFR-AT-0091	Fusso1.v1	52932111	74	2221287	9	17656	NA	NA	JGI	JGI
	F. ambrosium	NRRL 20438	NRRL20438v1	49042336	1366	121643	120	17420	Insect head	India	NA	NCBI
	F. floridanum	NRRL 62606	NRRL62606.SPAdes	47429815	1719	59505	234	16934	Euwallacea interjectus	USA Florida	NA	NCBI
	F. kuroshium	AF-12; UCR3666	Fus_sp_AF-12_v1.0	46636844	1403	91081	158	16661	Persea americana	USA California	NA	NCBI
	F. oligoseptatum	AF-4; NRRL 62579	NRRL62579.SPAdes	48659138	1171	158082	93	17740	Euwallacea validus	USA Pennsylvania	NA	NCBI
	Fusarium sp.	AF-6; NRRL 62590	NRRL62590.SPAdes	43121288	1182	69814	187	15274	Euwallacea sp.	USA Florida	NA	NCBI
	Fusarium sp.	AF-8; NRRL 62584	NRRL62584.SPAdes	47520037	1006	168109	81	16432	Euwallacea sp.	USA Florida	NA	NCBI
Fusarium heterosporum	F. graminum	NRRL 20692	ASM1326616v1	34983573	977	85760	124	11163	Cynodon dactylon	Ethiopia	Kim et al., 2020	NCBI
Fusarium lateritium	F. sarcochroum	NRRL 20472	ASM1326618v1	46449918	1849	55061	254	14827	Viscum album	Switzerland	Kim et al., 2020	NCBI
Fusarium staphyleae	F. zealandicum	NRRL 22465	ASM1326619v1	33536579	1836	43137	241	10733	NA	NA	Kim et al., 2020	NCBI
Fusarium decemcellulare	F. albosuccineum	NRRL 20459	ASM1293199v1	50867201	4197	23241	664	17169	Tree	Venezuela	Kim et al., 2020	NCBI
	F. decemcellulare	NRRL 13412	ASM1326620v1	53686487	3482	35228	467	18126	Coffea sp.	Dominican Republic	Kim et al., 2020	NCBI
Fusarium fujikuroi	F. fujikuroi	IMI 58289	IMI58289_V2	43832314	12	4234805	5	14810	Rice	China	Wiemann et al., 2013	NCBI
Fusarium sambucinum	F. graminearum	PH-1; NRRL 31084	ASM24013v3	36458046	19	8914601	2	13313	Wheat kernels	USA Michigan	Cuomo et al., 2007	NCBI
Fusarium oxysporum	F. oxysporum f. sp. lycopercisi	4287	ASM14995v2	61386934	85	4589937	6	27347	Tomato	Spain Murcia	Ma et al., 2010	NCBI
	F. oxysporum	Fo47; NRRL 54002	ASM1308505v1	50358849	12	4523040	5	17127	Endophyte	NA	Wang et al., 2020	NCBI
outgroup	Beauveria bassiana	ARSEF 2860	ASM28067v1	33697794	237	84720	114	10364	NA	NA	Xiao et al., 2012	NCBI

## Sheet: S3 Telomere
Table S3: Scaffold assembly completeness. Determined using Tandem Repeat Finder and manually written python script identifying hexamer sequence 'TTAGGG' on each sequences of the genome assemblies. Scaffold sequences not shown in the table and 'NA' indicates no telomere detected.
Genome assembly	Total number of contigs	TTAGGG on both ends	TTAGGG on single end
Fu3	14	Fu3.chr03	Fu3.lg02
		Fu3.chr04	Fu3.lg05
		Fu3.chr08	Fu3.lg09
		Fu3.chr11
		Fu3.chr13
		Fu3.chr14
Fu6	25	NA	NA
LHS11	23	LHS11.chr03	LHS11.lg01
		LHS11.chr08	LHS11.lg02
		LHS11.chr09	LHS11.lg04.1
		LHS11.chr10	LHS11.lg06.1
		LHS11.chr11	LHS11.lg06.2
		LHS11.chr12	LHS11.lg07.1
		LHS11.chr13	LHS11.lg07.2
		LHS11.chr14	LHS11.cont16
			LHS11.cont17
			LHS11.cont18
			LHS11.cont19
			LHS11.cont22
LHS14	34	NA	NA
Ph1	17	Ph1.chr04	Ph1.lg01.1
		Ph1.chr07	Ph1.lg01.2
		Ph1.chr08	Ph1.lg02.1
		Ph1.chr09	Ph1.lg02.3
		Ph1.chr10	Ph1.lg03.1
		Ph1.chr11	Ph1.lg03.2
		Ph1.chr13	Ph1.lg05
		Ph1.chr14	Ph1.lg06.1
			Ph1.lg06.2
			Ph1.lg12.1
			Ph1.lg12.3
			Ph1.cont15
			Ph1.cont17
Fs6	40	Fs6.chr01	Fs6.lg03
		Fs6.chr07	Fs6.lg06.1
		Fs6.chr09	Fs6.lg06.2
		Fs6.chr10	Fs6.lg08
		Fs6.chr13	Fs6.lg11.1
		Fs6.chr14	Fs6.lg11.2
		Fs6.chr17	Fs6.cont16
		Fs6.chr20	Fs6.cont18
			Fs6.cont21
			Fs6.cont22
			Fs6.cont23
			Fs6.cont24
			Fs6.cont26
			Fs6.cont35
			Fs6.cont52
			Fs6.cont58

## Sheet: S4 FSSCs N50
Table S4: FSSC genome assemblies used to compare N90.
No.	Assembly	total_base	seq_num	mean(kb)	max(kb)	N50(kb)	L50	N90(kb)	L90
1	GCA_000151355.1/GCF_000151355.1_v2.0_genomic.fna	46940970	103	455.7	4887.6	1729.7	8	320.8	33
2	GCA_000585705.1/GCA_000585705.1_Fusarium_virguliforme_1.0_genomic.fna	43121288	1182	36.5	305.9	69.8	187	20	621
3	GCA_001633045.1/GCA_001633045.1_ASM163304v1_genomic.fna	45813297	17	2694.9	8749.4	4934.4	4	2611.6	9
4	GCA_001680505.1/GCA_001680505.1_ASM168050v1_genomic.fna	47520037	1006	47.2	814.5	168.1	81	32.9	320
5	GCA_001680515.1/GCA_001680515.1_ASM168051v1_genomic.fna	46636844	1403	33.2	379.2	91.1	158	20.4	546
6	GCA_001680525.1/GCA_001680525.1_ASM168052v1_genomic.fna	48274071	287	168.2	4967.5	1349.1	9	205.2	40
7	GCA_001680535.1/GCA_001680535.1_ASM168053v1_genomic.fna	47429815	1719	27.6	340.4	59.5	234	14.7	828
8	GCA_001680595.1/GCA_001680595.1_ASM168059v1_genomic.fna	51904974	870	59.7	3303.5	829.5	17	47	112
9	GCA_001680605.1/GCA_001680605.1_ASM168060v1_genomic.fna	48659138	1171	41.6	1163.2	158.1	93	32.6	331
10	GCA_001680665.1/GCA_001680665.1_ASM168066v1_genomic.fna	40316279	3457	11.7	154.3	24.4	492	6.3	1690
11	GCA_001680685.1/GCA_001680685.1_ASM168068v1_genomic.fna	49042336	1366	35.9	497.2	121.6	120	24.5	450
12	GCA_001680725.1/GCA_001680725.1_ASM168072v1_genomic.fna	51286497	209	245.4	4937.1	1255.6	10	96.7	56
13	GCA_002168265.2/GCA_002168265.2_ASM216826v2_genomic.fna	50448805	3098	16.3	423.3	72.7	200	8.5	957
14	GCA_002215905.1/GCA_002215905.1_ASM221590v1_genomic.fna	45455580	1682	27	590.7	76	171	18.9	628
15	GCA_003698175.1/GCA_003698175.1_Fus_sp_AF-12_v1.0_genomic.fna	50550986	1773	28.5	469.1	87.2	161	18.2	601
16	GCA_003946985.1/GCA_003946985.1_NRRL62584.SPAdes_genomic.fna	52565902	47	1118.4	6879.2	4518.2	5	701.4	16
17	GCA_003946995.1/GCA_003946995.1_NRRL62579.SPAdes_genomic.fna	46088838	1483	31.1	552.1	91.2	140	24.6	503
18	GCA_003947005.1/GCA_003947005.1_NRRL62606.SPAdes_genomic.fna	59296905	1515	39.1	1124.7	361.7	49	27.3	266
19	GCA_003947015.1/GCA_003947015.1_NRRL62590.SPAdes_genomic.fna	48760191	117	416.8	4404.5	1565.1	9	263.2	36
20	GCA_003947045.1/GCA_003947045.1_NRRL20438v1_genomic.fna	52932111	74	715.3	4634.9	2221.3	9	525.3	28
21	GCA_003957675.1/GCA_003957675.1_FeuwUCR1854v2_genomic.fna	51672187	41	1260.3	6921	4662.2	5	784	13
22	GCA_006518225.1/GCA_006518225.1_ASM651822v1_genomic.fna	57034241	2429	23.5	946.8	254.8	64	12.5	421
23	GCA_010015875.1/GCA_010015875.1_ASM1001587v1_genomic.fna	45367990	3852	11.8	279.3	30.7	416	6.1	1642
24	GCA_011033385.1/GCA_011033385.1_ASM1103338v1_genomic.fna	56698646	1378	41.1	1277.7	291	55	27.2	279
25	GCA_011033525.1/GCA_011033525.1_ASM1103352v1_genomic.fna	58656271	2138	27.4	1564.2	166.9	92	14.5	517
26	GCA_011033595.1/GCA_011033595.1_ASM1103359v1_genomic.fna	52039936	42	1239	6934.5	3682.5	5	1108.2	14
27	GCA_011033625.1/GCA_011033625.1_ASM1103362v1_genomic.fna	55022385	1944	28.3	1487.2	340.2	45	17.5	287
28	GCA_011033705.1/GCA_011033705.1_ASM1103370v1_genomic.fna	51833033	54	959.9	4904.1	1973.7	9	800.7	25
29	GCA_011033785.1/GCA_011033785.1_ASM1103378v1_genomic.fna	59145910	2323	25.5	955.1	196.9	87	14.1	492
30	GCA_011033925.1/GCA_011033925.1_ASM1103392v1_genomic.fna	58128883	860	67.6	823.7	208.1	86	42	307
31	GCA_011033945.1/GCA_011033945.1_ASM1103394v1_genomic.fna	59360088	3099	19.2	488.7	100.2	172	9.7	926
32	GCA_011034735.1/GCA_011034735.1_ASM1103473v1_genomic.fna	55562191	2097	26.5	1447.6	220.4	71	14.4	418
33	GCA_011034825.1/GCA_011034825.1_ASM1103482v1_genomic.fna	59313237	2161	27.4	426.6	108.3	161	15.7	674
34	GCA_011036165.1/GCA_011036165.1_ASM1103616v1_genomic.fna	53035307	43	1233.4	7906.8	4662.8	5	971.7	13
35	GCA_011036285.1/GCA_011036285.1_ASM1103628v1_genomic.fna	48885884	3977	12.3	224	32.6	440	7.2	1604
36	GCA_011036445.1/GCA_011036445.1_ASM1103644v1_genomic.fna	48199831	3427	14.1	215.1	33	416	7.6	1549
37	GCA_011036515.1/GCA_011036515.1_ASM1103651v1_genomic.fna	59414413	2768	21.5	1752.3	234.5	66	12.6	458
38	GCA_011036565.1/GCA_011036565.1_ASM1103656v1_genomic.fna	56258844	3317	17	235.9	49.9	352	8.8	1329
39	GCA_011036725.1/GCA_011036725.1_ASM1103672v1_genomic.fna	61391397	3653	16.8	418.8	69.6	244	8.5	1128
40	GCA_011036745.1/GCA_011036745.1_ASM1103674v1_genomic.fna	54037528	5494	9.8	187.6	29.4	534	5.4	2123
41	GCA_011036775.1/GCA_011036775.1_ASM1103677v1_genomic.fna	61060626	5198	11.7	543.3	114.6	148	4.5	1197
42	GCA_011036815.1/GCA_011036815.1_ASM1103681v1_genomic.fna	59884664	3070	19.5	720.6	162	104	9.5	707
43	GCA_011320165.1/GCA_011320165.1_ASM1132016v1_genomic.fna	65634495	4875	13.5	177.3	29.3	629	7.6	2284
44	GCA_011421325.1/GCA_011421325.1_ASM1142132v1_genomic.fna	59590244	7839	7.6	445	13.5	1155	3.7	4343
45	GCA_013010345.1/GCA_013010345.1_ASM1301034v1_genomic.fna	56489211	8039	7	68.4	13.8	1249	3.5	4249
46	GCA_013168735.1/GCA_013168735.1_IISc_Fs_1.0_genomic.fna	58339917	12910	4.5	54.6	7.5	2311	2.2	7792
47	GCA_013363125.1/GCA_013363125.1_ASM1336312v1_genomic.fna	55776947	11694	4.8	43.4	7.7	2260	2.4	7206
48	GCA_013363175.1/GCA_013363175.1_ASM1336317v1_genomic.fna	48383620	15093	3.2	101	10.7	1267	1.6	5314
49	GCA_013363205.1/GCA_013363205.1_ASM1336320v1_genomic.fna	50534409	16072	3.1	138.1	13.8	1043	1.5	4806
50	GCA_013364925.1/GCA_013364925.1_ASM1336492v1_genomic.fna	52666802	18965	2.8	28.4	4.2	3854	1.3	12304
51	GCA_013623515.1/GCA_013623515.1_ASM1362351v1_genomic.fna	49007756	18692	2.6	80.6	8.4	1672	1.2	6705
52	GCA_019320015.1/GCA_019320015.1_ASM1932001v1_genomic.fna	49446642	20982	2.4	57.4	5.5	2500	1.1	10041
53	GCA_020744495.1/GCA_020744495.1_Fusso1_genomic.fna	49382781	22229	2.2	57	5.5	2453	1	10291
54	GCA_020883595.1/GCA_020883595.1_ASM2088359v1_genomic.fna	49676379	22979	2.2	60.5	4.5	3038	1	11920
55	GCA_020883605.1/GCA_020883605.1_ASM2088360v1_genomic.fna	50152336	25286	2	39.9	4	3487	0.9	13402
56	GCA_020883615.1/GCA_020883615.1_ASM2088361v1_genomic.fna	50938851	25997	2	65.8	4.1	3534	0.8	13544
57	GCA_020883625.1/GCA_020883625.1_ASM2088362v1_genomic.fna	49886306	54001	0.9	41.6	1.5	9068	0.4	35111

## Sheet: S5 Effector
Table S5: Number of genes with predicted signal peptide and effector using SignalP and EffectorP, respectively.
Assembly	Total number of protein coding gene	Number of predicted gene with signal peptide	Number of predicted effector gene	% out of total gene	Apoplastic	Cytoplasmic
F. falciforme Fu3	15124	1454	427	2.82333	270	157
F. keratoplasticum Fu6	14927	1431	403	2.69981	257	146
F. keratoplasticum LHS11	15044	1440	405	2.6921	258	147
FSSC12 LHS14	15929	1499	416	2.61159	263	153
Fusarium sp. Ph1	15493	1466	409	2.6399	255	154
F. vanettenii Fs6	18862	1655	460	2.43877	291	169

## Sheet: S6 Cazyme
Table S6: Number of genes with predicted carbohydrate-active enzymes (CAZymes) and its categories using dbCAN2. Number below shows the post-filtering of dbCAN2 result in which the category was detected in all three databases (Hmmer, Hotpep, DIAMOND). Number in bracket indicates number of gene in the category containing signal peptide detected via SignalP.
Assembly	AA	CBM	CE	GH	GT	PL	Total
F. falciforme Fu3	71 (45)	18 (2)	31 (28)	262 (138)	82 (5)	29 (27)	493
F. keratoplasticum Fu6	68 (40)	15 (2)	26 (23)	256 (130)	78 (4)	28 (27)	471
F. keratoplasticum LHS11	68 (39)	17 (2)	26 (22)	274 (141)	77 (4)	28 (26)	490
FSSC12 LHS14	70 (38)	16 (2)	26 (23)	245 (132)	85 (6)	31 (29)	473
Fusarium sp. Ph1	70 (42)	14 (2)	23 (21)	248 (130)	81 (5)	27 (26)	463
F. vanettenii Fs6	80 (42)	13 (2)	29 (25)	283 (152)	94 (7)	31 (29)	530

## Sheet: S7 SMBGC
Table S7: Number of secondary metabolites biosynthetic gene cluster detected via antiSMASH.
Assembly	T1PKS	T3PKS	NRPS	NRPS-like	terpene	phosphonate	indole	Total
F. falciforme Fu3	15	1	12	6	6	1	1	42
F. keratoplasticum Fu6	14	1	11	7	7	1	2	43
F. keratoplasticum LHS11	15	2	11	7	6	1	2	44
FSSC12 LHS14	14	2	11	8	7	1	1	44
Fusarium sp. Ph1	14	1	11	8	9	1	2	46
F. vanettenii Fs6	13	2	12	7	10	1	2	47

## Sheet: S8 Predicted SM product
Table S8: Type and presence of secondary metabolite products in each FSSC genomes predicted via antiSMASH. 'BGC' = biosynthetic gene cluster; 'v' indicates presence.
Predicted compound	BGC	Fu3	Fu6	LHS11	LHS14	Ph1	Fs6
squalestatin S1	terpene	v	v	v	v	v	v
gibepyrone-A	terpene	v	v	v	v		v
declauxin	T1PKS	v	v	v	v	v	v
NG-391/fusarin	T1PKS; NRPS	v	v	v	v	v	v
sansalvamide	NRPS	v	v	v	v	v	v
demethylcoprogen	NRPS	v	v	v	v	v	v
cyclosporin C	NRPS; T1PKS	v	v	v		v
oxyjavanicin	T1PKS	v	v	v	v	v	v
clavaric acid	terpene		v	v	v	v	v
aspterric acid	terpene		v			v	v
pyranonigrin E	NRPS-like				v
fusaric acid	NRPS-like; T1PKS				v
curvupallide-B	T1PKS; NRPS				v
monacolin K	T1PKS					v
gibberellin	terpene					v
koraiol	terpene						v

## Sheet: S9 MLST
Table S9: Fusarium solani species complex (FSSC) sequences used in multi-locus sequence typing (MLST) phylogenetic tree in Fig. S2.
No.	Species	Strain	Haplotype	NCBI Accession number			Note
				ITS rDNA	RPB2	TEF1
1	Fusarium illudens	NRRL 22090	-	AF178393	EU329488	AF178326	FSSC Clade 1, Outgroup
2	Fusarium plagianthi	NRRL 22632	-	AF178417	EU329519	AF178354	FSSC Clade 1, Outgroup
3	Fusarium cyanescens	NRRL 37625	FSSC 27	LR583712	LR583827	LR583606
4	Fusarium spathulatum	NRRL 28541	FSSC 26	EU329674	EU329542	DQ246882
5	Fusarium macrosporum	CBS 142424	-	LT746266	LT746331	LT746218
6	Fusarium ferrugineum	NRRL 32437	FSSC 28	DQ094446	EU329581	DQ246979
7	Fusarium oblongum	NRRL 28008	FSSC 29	LR583746	LR583853	LR583631
8	Fusarium petroliphilum	NRRL 13952, CBS 203.32	FSSC 1	DQ094320	LR583857	DQ246835
9	Fusarium parceramosum	CBS 115695	FSSC 18	JX435199	JX435249	JX435149
10	Fusarium pseudotonkinense	CBS 143038	-	LR583758	LR583867	LR583640
11	Fusarium bostrycoides	CBS 144.25	FSSC 25	LR583704	LR583818	LR583597
12	Fusarium quercinum	NRRL 22652	FSSC 14	LR583760	LR583869	DQ247634
13	Fusarium mori	NRRL 22230	FSSC 17	AF178420	EU329499	AF178358
14	Fusarium breve	CBS 144387	FSSC 15	LR583708	LR583822	LR583601
15	Fusarium vanettenii	NRRL 45880, MPVI 77-13-4	FSSC 11	LR583753	LR583862	LR583636
16	Fusarium waltergamsii	NRRL 32323	FSSC 7	DQ094420	EU329576	DQ246951
17	Fusarium metavorans	NRRL 43489	FSSC 6	DQ790528	DQ790572	DQ790484
18	Fusarium suttonianum	NRRL 32858	FSSC 20	DQ094617	EU329630	DQ247163
19	Fusarium falciforme	CBS 475.67	FSSC 3+4	MG189935	LT960558	LT906669
20	Fusarium keratoplasticum	FRC S-2477	FSSC 2	NR130690	JN235897	JN235712
21	Fusarium solani	NRRL 66304, CBS 140079	FSSC 5	KT313633	KT313623	KT313611
22	Fusarium bataticola	NRRL 22402	FSSC 23	DQ094304	FJ240381	AF178344
23	Fusarium tonkinense	NRRL 32755	FSSC 9	DQ094534	EU329613	DQ247073
24	Fusarium crassum	CBS 144386	FSSC 34	LR583709	LR583823	LR583604
25	Fusarium ambrosium	NRRL 20438	FSSC 19	DQ094315	JX171584	AF178332
26	Fusarium floridanum	AF-3, NRRL 62628	-	KC691563	KC691653	KC691535
27	Fusarium oligoseptatum	AF-4, NRRL 62579	-	KC691566	KC691656	KC691538
28	Fusarium kuroshium	AF-12, NRRL 62945	-	KM406636	KM406649	KM406629
29	Fusarium pseudensiforme	NRRL 46517, CBS 125729	FSSC 33	KC691584	KC691645	DQ247512
30	Fusarium riograndense	CMF 12570	-	KT186366	KX534003	KX534002
31	Fusarium lichenicola	NRRL 28030	FSSC 16	DQ094355	KR674002	DQ246877
32	Fusarium neocosmosporiellum	NRRL 22166	FSSC 8	DQ094319	EU329497	AF178350
33	Fusarium sp. FSSC 12	NRRL 54721	FSSC 12	JQ743210	JQ743212	JQ743208
34	Fusarium sp. FSSC 12	NRRL 54979	FSSC 12	KC808244	KC808342	KC808202
35	Fusarium falciforme	Fu3	FSSC 3+4	OL588250	ON075786	ON075792	Sequence generated by this study
36	Fusarium keratoplasticum	Fu6	FSSC 2	OL588252	ON075788	ON075794	Sequence generated by this study
37	Fusarium keratoplasticum	LHS11	FSSC 2	OL588253	ON075787	ON075793	Sequence generated by this study
38	Fusarium sp. FSSC 12	LHS14	FSSC 12	OL588254	ON075790	ON075796	Sequence generated by this study
39	Fusarium vanettenii	Fs6	FSSC 11	OL588255	ON075789	ON075795	Sequence generated by this study
40	Fusarium sp.	Ph1	-	OL588251	ON075785	ON075791	Sequence generated by this study

## Sheet: S10 Structural features chr
Table S10: Structural features of FSSC genome assemblies.
Species and Assembly	Chromosome / Scaffold	Length	Chromosome type	Telomere to telomere	Number of gene	Percentage of repetitive elements	Number of FSSC-specific gene	Percentage of FSSC-specific gene
F. falciforme Fu3	Fu3.lg01	6821300	CC		1949	4.61356	155	7.9528
	Fu3.lg02	4741296	CC		1381	4.55	159	11.5134
	Fu3.chr03	4972105	CC	v	1422	5.07781	220	15.4712
	Fu3.chr04	5247773	CC	v	1540	2.78006	151	9.80519
	Fu3.lg05	4301033	CC		1262	6.89541	142	11.252
	Fu3.lg06	3828168	CC		1172	5.72096	207	17.6621
	Fu3.lg07	3875999	FCC		1127	11.0879	368	32.6531
	Fu3.chr08	3865460	CC	v	1084	7.79077	142	13.0996
	Fu3.lg09	3611912	CC		1039	7.26809	120	11.5496
	Fu3.lg10	3550972	CC		971	10.3309	179	18.4346
	Fu3.chr11	2790402	FCC	v	800	10.6052	217	27.125
	Fu3.lg12	2721497	FCC		856	7.73556	238	27.8037
	Fu3.chr13	2072379	LSC	v	367	25.0724	74	20.1635
	Fu3.chr14	1162792	LSC	v	154	29.8756	30	19.4805
F. keratoplasticum Fu6	Fu6.lg01	6472136	CC		1914	2.22016	160	8.35946
	Fu6.lg02	4810664	CC		1445	3.4885	197	13.6332
	Fu6.lg03	5958698	CC		1746	4.91027	265	15.1775
	Fu6.lg04	5372508	CC		1575	3.47093	176	11.1746
	Fu6.lg05	4213465	CC		1287	2.6206	172	13.3644
	Fu6.lg06	3779889	CC		1172	4.28983	216	18.43
	Fu6.lg07	1982698	FCC		661	3.27508	234	35.4009
	Fu6.lg08	3435732	CC		1071	2.84332	156	14.5658
	Fu6.lg09	3175751	CC		1001	3.41378	125	12.4875
	Fu6.lg10	2893772	CC		927	3.78658	185	19.9569
	Fu6.lg11	2285016	FCC		772	4.2398	215	27.8497
	Fu6.lg12	2460582	FCC		847	3.37542	244	28.8076
	Fu6.cont13	1054060	LSC		237	12.3123	78	32.9114
	Fu6.cont14	944531	LSC		179	21.385	34	18.9944
	Fu6.cont15	466651	LSC		90	18.1043	28	31.1111
F. keratoplasticum LHS11	LHS11.lg01	6638608	CC		1930	2.91031	155	8.03109
	LHS11.lg02	4890478	CC		1431	4.47451	192	13.4172
	LHS11.chr03	5087815	CC	v	1443	4.53861	263	18.2259
	LHS11.lg04	5426254	CC		1549	3.68694	173	11.1685
	LHS11.lg05	4169287	CC		1251	4.08377	154	12.3102
	LHS11.lg06	4086089	CC		1206	5.70986	211	17.4959
	LHS11.lg07	3030098	FCC		938	7.52623	324	34.5416
	LHS11.chr08	3498532	CC	v	1043	5.30894	143	13.7105
	LHS11.chr09	3336617	CC	v	1013	5.92708	131	12.9319
	LHS11.chr10	2957010	CC	v	920	5.39515	181	19.6739
	LHS11.chr11	2474785	FCC	v	747	5.82317	207	27.7108
	LHS11.chr12	2438400	FCC	v	809	4.51485	221	27.3177
	LHS11.chr13	1533782	LSC	v	171	25.3608	40	23.3918
	LHS11.chr14	1057287	LSC	v	214	16.9086	66	30.8411
	LHS11.cont15	797120	LSC		110	32.0619	30	27.2727
	LHS11.cont16	638739	LSC		90	25.8688	33	36.6667
Fusarium sp. FSSC12 LHS14	LHS14.lg01	4838381	CC		1470	4.22007	165	11.2245
	LHS14.lg02	4739475	CC		1419	5.3898	172	12.1212
	LHS14.lg03	5127902	CC		1490	7.15421	273	18.3221
	LHS14.lg04	5211663	CC		1571	3.10371	154	9.80267
	LHS14.lg05	6191652	CC		1811	3.91293	190	10.4914
	LHS14.lg06	3639674	CC		1185	3.46734	214	18.0591
	LHS14.lg07	3572161	FCC		1026	16.7202	341	33.2359
	LHS14.lg08	3818207	CC		1142	5.96099	165	14.4483
	LHS14.lg09	3181155	CC		1001	5.56178	130	12.987
	LHS14.lg10	3309038	CC		997	8.97052	208	20.8626
	LHS14.lg11	2776439	FCC		842	11.6605	226	26.8409
	LHS14.lg12	2477404	FCC		837	8.78149	244	29.1517
	LHS14.cont13	1834347	LSC		294	28.9627	85	28.9116
	LHS14.cont14	923312	LSC		88	38.1712	32	36.3636
	LHS14.cont15	609822	LSC		67	25.7414	29	43.2836
	LHS14.cont16	585181	LSC		75	38.5628	16	21.3333
	LHS14.cont17	523473	LSC		99	23.9968	25	25.2525
	LHS14.cont18	492199	LSC		116	17.5065	40	34.4828
	LHS14.cont19	490091	LSC		80	26.9428	25	31.25
Fusarium sp. Ph1	Ph1.lg01	6563867	CC		1996	2.31368	154	7.71543
	Ph1.lg02	4880990	CC		1483	5.19446	178	12.0027
	Ph1.lg03	4975796	CC		1465	6.93861	247	16.8601
	Ph1.chr04	5525115	CC	v	1597	5.48617	152	9.51785
	Ph1.lg05	4148469	CC		1300	4.2326	154	11.8462
	Ph1.lg06	3876177	CC		1168	8.49902	201	17.2089
	Ph1.chr07	3225437	FCC	v	1112	6.51053	386	34.7122
	Ph1.chr08	3510005	CC	v	1081	6.80515	152	14.0611
	Ph1.chr09	3298798	CC	v	1025	6.66864	128	12.4878
	Ph1.chr10	2837136	CC	v	936	5.20595	190	20.2991
	Ph1.chr11	2581989	FCC	v	836	8.05639	230	27.512
	Ph1.lg12	3096856	FCC		962	12.9566	264	27.4428
	Ph1.chr13	879462	LSC	v	170	20.0379	45	26.4706
	Ph1.chr14	1139675	LSC	v	219	22.8505	62	28.3105
	Ph1.cont15	753480	LSC		132	12.3504	44	33.3333
F. vanettenii Fs6	Fs6.chr01	6793905	CC	v	1991	5.94158	198	9.94475
	Fs6.lg02	5072462	CC		1473	9.77728	205	13.9172
	Fs6.lg03	5145258	CC		1451	9.76233	306	21.0889
	Fs6.lg04	5360231	CC		1567	5.85305	171	10.9126
	Fs6.lg05	4340560	CC		1294	7.96333	169	13.0603
	Fs6.lg06	4028467	CC		1251	11.5659	263	21.0232
	Fs6.chr07	3978289	FCC	v	1161	16.0397	407	35.056
	Fs6.lg08	4160669	CC		1188	11.4497	199	16.7508
	Fs6.chr09	3459384	CC	v	1058	9.76885	167	15.7845
	Fs6.chr10	3392243	CC	v	1016	13.9032	225	22.1457
	Fs6.lg11	3223463	FCC		908	19.8464	268	29.5154
	Fs6.lg12	2599698	FCC		886	9.70063	263	29.684
	Fs6.chr13	1196330	LSC	v	214	35.5698	86	40.1869
	Fs6.chr14	3359130	LSC	v	556	47.2814	193	34.7122
	Fs6.cont15	2379523	LSC		362	45.4967	113	31.2155
	Fs6.cont16	2271797	LSC		370	53.5933	111	30
	Fs6.chr17	2175923	LSC	v	341	33.626	95	27.8592
	Fs6.cont18	1790291	LSC		312	44.8234	88	28.2051
	Fs6.cont19	1548217	LSC		255	50.4568	55	21.5686
	Fs6.chr20	1343801	LSC	v	271	37.0951	104	38.3764
	Fs6.cont21	1310427	LSC		211	39.2964	66	31.2796
	Fs6.cont22	1105889	LSC		185	45.8423	6	3.24324
	Fs6.cont23	787070	LSC		137	52.4312	40	29.1971

[truncated: 16 more sheets: S11 Features chr, S12 Features num and mean, S13 Methylation, S14 Overall DEG Up GO, S15 Fu3 Up - plant, S16 Fu6 Up - plant, S17 Fu3Fu6 common DEG Up GO, S18 Fu3Fu6 common (Fu3) DEG Up, S19 Fu3Fu6 common (Fu6) DEG Up, S20 Fu3Fu6 common DEG Down GO, S21 Fu3Fu6 unique (Fu3) DEG Up, S22 Fu3Fu6 unique (Fu6) DEG Up, S23 RNA read stats, S24 Infected Host GO, S25 Seq info, S26 Inoculation metadata]
